# Supplementary material for: Use of allele-specific qPCR and PCR-RFLP analysis for rapid detection of the SARS-CoV-2 variants in Tunisia: A cheap flexible approach adapted for developing countries
Source: PLoS One. 2025 May 5;20(5):e0321581. doi: 10.1371/journal.pone.0321581 (PMC12052121; doi:10.1371/journal.pone.0321581)
Supplement: S1 Table — (XLSX) [file pone.0321581.s001.xlsx]

## Sheet: S1 Table. GISAID accession numb
Accession ID
EPI_ISL_15022192
EPI_ISL_15022193
EPI_ISL_15022194
EPI_ISL_15022195
EPI_ISL_15022197
EPI_ISL_15022198
EPI_ISL_15022199
EPI_ISL_15022200
EPI_ISL_15022201
EPI_ISL_15022202
EPI_ISL_15022203
EPI_ISL_15022204
EPI_ISL_15022206
EPI_ISL_15022207
EPI_ISL_15022208
EPI_ISL_15022209
EPI_ISL_15022210
EPI_ISL_15022214
EPI_ISL_15022215
EPI_ISL_15022216
EPI_ISL_15022217
EPI_ISL_15022218
EPI_ISL_15022219
EPI_ISL_15022220
EPI_ISL_15022221
EPI_ISL_15022222
EPI_ISL_15022223
EPI_ISL_15022224
EPI_ISL_15022225
EPI_ISL_15022226
EPI_ISL_15022227
EPI_ISL_15022228
EPI_ISL_15022229
EPI_ISL_15022230
EPI_ISL_15022231
EPI_ISL_15022232
EPI_ISL_15022233
EPI_ISL_15022234
EPI_ISL_15022235
EPI_ISL_15022236
EPI_ISL_15022237
EPI_ISL_15022560
EPI_ISL_15022562
EPI_ISL_15022563
EPI_ISL_15022564
EPI_ISL_15022565
EPI_ISL_15022566
EPI_ISL_15022567
EPI_ISL_15022568
EPI_ISL_15022569
EPI_ISL_15022570
EPI_ISL_15022571
EPI_ISL_15022572
EPI_ISL_15022573
EPI_ISL_16862238
EPI_ISL_16862239
EPI_ISL_16862241
EPI_ISL_16862242
EPI_ISL_16862243
EPI_ISL_16862244
EPI_ISL_16862245
EPI_ISL_16862246
EPI_ISL_16862247
EPI_ISL_16862248
EPI_ISL_16862249
EPI_ISL_16862250
EPI_ISL_16862251
EPI_ISL_16862252
EPI_ISL_16862253
EPI_ISL_16862254
EPI_ISL_16862255
EPI_ISL_16862256
EPI_ISL_16862257
EPI_ISL_16862258
EPI_ISL_16862259
EPI_ISL_16862261
EPI_ISL_16862262
EPI_ISL_18877382
EPI_ISL_18877383
EPI_ISL_18877385
EPI_ISL_18877388
EPI_ISL_18877389
EPI_ISL_18877390
EPI_ISL_18877392
EPI_ISL_18877394
EPI_ISL_18877395
EPI_ISL_18877396
EPI_ISL_18877398
EPI_ISL_18877399
EPI_ISL_18877402
