# Supplementary material for: Use of allele-specific qPCR and PCR-RFLP analysis for rapid detection of the SARS-CoV-2 variants in Tunisia: A cheap flexible approach adapted for developing countries
Source: PLoS One. 2025 May 5;20(5):e0321581. doi: 10.1371/journal.pone.0321581 (PMC12052121; doi:10.1371/journal.pone.0321581)
Supplement: S2 Table — (XLSX) [file pone.0321581.s002.xlsx]

## Sheet: S2 Table. GISAID sequence count
Period	Target variant(s)	True positive (Number of target variant sequences with genetic marker. Eg. Number of BA.4/BA.5 sequences with del69/70)	False negative (Number of target variant sequences without genetic marker. Eg. Number of BA.4/BA.5 sequences with wildtype non-deleted 69H-70V)	True negative (Number of Other variants sequences without genetic marker. Eg. Number of sequences of variants other than BA.4/BA.5 with wildtype non-deleted 69H-70V)	False positive (Number of Other variants sequences with genetic marker. Eg. Number of sequences of variants other than BA.4/BA.5 with del69/70)	Total tested sequences	Data retrieval date	Date of Cov-spectrum data update
From 2022-06-01 to 2022-09-30	BA.4/BA.5	1448039	9245	313395	10579	1781258	16-03-2024	Thursday 14/03/2024 at 5:06 PM
From 2022-06-01 to 2022-09-30	BA.2	308895	4211	1454407	13745	1781258	16-03-2024	Thursday 14/03/2024 at 5:06 PM
From 2022-06-01 to 2022-09-30	BA.4	149016	2946	1529982	22331	1704275	16-03-2024	Thursday 14/03/2024 at 5:06 PM
From 2022-06-01 to 2022-09-30	BA.5	1210698	29752	452092	11733	1704275	16-03-2024	Thursday 14/03/2024 at 5:06 PM
From 2022-10-01 to 2023-04-30	BA.5/BQ.1	1003697	4338	595982	27633	1631650	16-03-2024	Thursday 14/03/2024 at 5:06 PM
From 2022-10-01 to 2023-04-30	BA.2/XBB	573903	2419	1028911	26417	1631650	16-03-2024	Thursday 14/03/2024 at 5:06 PM
From 2022-10-01 to 2023-04-30	BQ.1	437847	16293	1176624	886	1631650	16-03-2024	Thursday 14/03/2024 at 5:06 PM
From 2022-10-01 to 2023-04-30	BA.5 (non BQ.1)	550744	3151	1035902	41853	1631650	16-03-2024	Thursday 14/03/2024 at 5:06 PM
From 2022-10-01 to 2023-04-30	XBB	379424	39420	1210196	2610	1631650	2024-03-18	Thursday 14/03/2024 at 5:06 PM
From 2022-10-01 to 2023-04-30	CH.1.1	50130	1882	1577649	1989	1631650	2024-03-18	Thursday 14/03/2024 at 5:06 PM
From 2022-10-01 to 2023-04-30	BA.2.75 (non CH.1.1)	75574	18052	1518436	19588	1631650	2024-03-18	Thursday 14/03/2024 at 5:06 PM
